# Supplementary material for: Adapted Behavioural Activation for Bipolar Depression: A Randomised Multiple Baseline Case Series
Source: Brain Sci. 2022 Oct 19;12(10):1407. doi: 10.3390/brainsci12101407 (PMC9599144; doi:10.3390/brainsci12101407)
Supplement: Supplementary file 1 [file brainsci-12-01407-s001.zip]

Archive with 1 entries (1 files):
- brainsci-1944810-supplementary.pdf
